# Supplementary material for: PT320, a Sustained-Release GLP-1 Receptor Agonist, Ameliorates L-DOPA-Induced Dyskinesia in a Mouse Model of Parkinson’s Disease
Source: Int J Mol Sci. 2023 Feb 28;24(5):4687. doi: 10.3390/ijms24054687 (PMC10002999; doi:10.3390/ijms24054687)
Supplement: Supplementary file 1 [file ijms-24-04687-s001.zip]

Archive with 1 entries (1 files):
- ijms-2192126-supplementary.pdf
